# Supplementary material for: Docosahexaenoic Acid Alleviates Trimethylamine-N-oxide-mediated Impairment of Neovascularization in Human Endothelial Progenitor Cells
Source: Nutrients. 2023 May 4;15(9):2190. doi: 10.3390/nu15092190 (PMC10180856; doi:10.3390/nu15092190)
Supplement: Supplementary file 1 [file nutrients-15-02190-s001.zip]

Archive with 1 entries (1 files):
- nutrients-2263311-supplementary.pdf
